# Supplementary material for: Peculiar k-mer Spectra Are Correlated with 3D Contact Frequencies and Breakpoint Regions in the Human Genome
Source: Genes (Basel). 2024 Sep 25;15(10):1247. doi: 10.3390/genes15101247 (PMC11506876; doi:10.3390/genes15101247)
Supplement: Supplementary file 1 [file genes-15-01247-s001.zip]

Archive with 1 entries (1 files):
- genes-3147578-supplementary.pdf
